# Supplementary material for: A Modified Triaxial Electrospinning for a High Drug Encapsulation Efficiency of Curcumin in Ethylcellulose
Source: Pharmaceutics. 2025 Sep 2;17(9):1152. doi: 10.3390/pharmaceutics17091152 (PMC12473905; doi:10.3390/pharmaceutics17091152)
Supplement: Supplementary file 1 [file pharmaceutics-17-01152-s001.zip]

Archive with 1 entries (1 files):
- pharmaceutics-3786226-supplementary.pdf
